# Supplementary material for: ONT-Based Alternative Assemblies Impact on the Annotations of Unique versus Repetitive Features in the Genome of a Romanian Strain of Drosophila melanogaster
Source: Int J Mol Sci. 2022 Nov 28;23(23):14892. doi: 10.3390/ijms232314892 (PMC9741293; doi:10.3390/ijms232314892)
Supplement: Supplementary file 1 [file ijms-23-14892-s001.zip]

Archive with 9 entries (9 files):
- ijms-1964632_Suppl_Figure_S1.pdf
- ijms-1964632_Suppl_Table_S1.pdf
- ijms-1964632_Suppl_Table_S2.csv
- ijms-1964632_Suppl_Table_S3.pdf
- ijms-1964632_Suppl_Table_S4.pdf
- ijms-1964632_Suppl_Table_S5.pdf
- ijms-1964632_Suppl_Table_S6.pdf
- ijms-1964632_Suppl_Table_S7.pdf
- ijms-1964632_Suppl_Table_S8.pdf
