# Supplementary material for: ONT-Based Alternative Assemblies Impact on the Annotations of Unique versus Repetitive Features in the Genome of a Romanian Strain of Drosophila melanogaster
Source: Int J Mol Sci. 2022 Nov 28;23(23):14892. doi: 10.3390/ijms232314892 (PMC9741293; doi:10.3390/ijms232314892)
Supplement: Supplementary file 1 [file ijms-23-14892-s001.zip › ijms-1964632_Suppl_Table_S2.csv]

BLAST results for immune related genes identified in four ONT assemblies of Horezu genotype
Canu Data set I					Canu Data set II					Flye Data set I					Flye Data set II
Query sequence id	Percent identity	Length	Mismatch		Query sequence id	Percent identity	Length	Mismatch		Query sequence id	Percent identity	Length	Mismatch		Query sequence id	Percent identity	Length	Mismatch
Atf-2	99.073	1402	6		Atf-2	98.787	1402	8		Atf-2	99.358	1402	7		Atf-2	98.859	1402	10
AttA	98.912	827	6		AttA	99.033	827	6		AttA	99.154	827	7		AttA	99.04	833	8
AttB	98.409	943	4		AttB	98.197	943	3		AttB	98.945	948	4		AttB	98.52	946	5
AttC	97.734	971	8		AttC	97.425	971	10		AttC	98.049	974	7		AttC	97.737	972	9
AttD	99.512	819	0		AttD	99.023	819	1		AttD	99.878	819	0		AttD	99.756	819	1
BaraA2	99.184	1348	6		BaraA2	99.629	1348	4		BaraA2	99.703	1349	3		BaraA2	99.629	1348	5
ben	97.108	3458	17		ben	97.533	1216	7		ben	97.99	3482	16		ben	94.357	3509	41
BomS1	96.635	416	5		BomS1	96.635	416	5		BomS1	96.875	416	5		BomS1	96.875	416	5
BomS2	93.007	429	9		BomS2	93.007	429	10		BomS2	93.721	430	10		BomS2	93.939	429	10
BomS3	97.633	845	12		BomS3	97.515	845	13		BomS3	97.87	845	12		BomS3	97.278	845	14
bsk	98.667	3000	12		bsk	97.901	3002	21		bsk	99.069	3006	12		bsk	98.537	3007	19
cact	98.014	13190	59		cact	97.908	13191	66		cact	98.587	13236	64		cact	98.301	13244	65
Cec-Psi1	93.578	218	8		Cec-Psi1	94.393	214	8		Cec-Psi1	94.091	220	9		Cec-Psi1	94.037	218	9
Cec2	87.023	262	10		Cec2	86.641	262	10		Cec2	87.786	262	10		Cec2	87.786	262	10
CecA2	95.642	413	16		CecA2	95.642	413	16		CecA2	95.884	413	17		CecA2	95.884	413	17
CecB	97.252	473	9		CecB	98.043	460	6		CecB	98.276	464	7		CecB	98.065	465	7
Def	97	400	5		Def	97.007	401	5		Def	97.015	402	5		Def	97.257	401	5
dl	98.936	13538	20		dl	98.74	8887	31		dl	99.366	13568	18		dl	99.023	8902	37
DptA	99.798	496	0		DptA	99.597	496	0		DptA	99.798	496	0		DptA	99.798	496	0
DptB	97.624	505	12		DptB	97.624	505	11		DptB	97.624	505	12		DptB	97.822	505	11
Drs	99.225	387	3		Drs	100	387	0		Drs	98.966	387	4		Drs	100	387	0
Drsl1	99.524	210	0		Drsl1	99.524	210	0		Drsl1	99.524	210	0		Drsl1	100	210	0
eff	98.12	8937	32		eff	97.986	8939	39		eff	98.458	8952	34		eff	98.247	8958	33
Fadd	94.966	1172	36		Fadd	94.795	1172	36		Fadd	95.055	1173	36		Fadd	95.137	1172	36
gammaCOP	99.607	3565	4		gammaCOP	99.551	3565	3		gammaCOP	99.804	3566	3		gammaCOP	99.72	3566	2
GNBP1	98.796	2077	7		GNBP1	98.797	2078	5		GNBP1	99.231	2081	7		GNBP1	98.945	2085	5
grass	99.618	1834	3		grass	99.4	1834	1		grass	99.565	1837	4		grass	99.619	1836	4
hep	97.603	11263	39		hep	95	60	3		hep	98.196	11306	51		hep	95.396	6299	86
imd	98.24	3807	21		imd	97.805	1959	20		imd	98.692	3824	18		imd	98.405	3824	25
Jra	97.67	2103	8		Jra	97.526	2102	11		Jra	97.865	2108	8		Jra	97.212	2116	13
krz	99.042	6681	9		krz	98.997	6681	8		-	-	-	-		krz	99.417	6688	7
lic	97.253	2075	9		-	-	-	-		lic	97.017	2883	17		-	-	-	-
modSP	99.689	3217	4		modSP	99.472	3217	4		modSP	99.782	3218	4		modSP	99.783	3219	3
Mtk	99.254	268	0		Mtk	99.627	268	0		Mtk	100	268	0		Mtk	100	268	0
PGRP-LB	98.108	7716	21		PGRP-LB	98.096	7722	32		PGRP-LB	98.642	7733	19		PGRP-LB	98.513	7732	30
PGRP-LC	99.024	9527	27		PGRP-LC	98.94	9527	28		PGRP-LC	99.381	9532	25		PGRP-LC	99.349	9531	29
PGRP-SA	99.56	1137	1		PGRP-SA	98.945	1137	1		PGRP-SA	99.736	1138	0		PGRP-SA	99.298	1139	1
PGRP-SD	98.613	721	4		PGRP-SD	98.336	721	4		PGRP-SD	99.307	721	4		PGRP-SD	98.753	722	3
pirk	99.211	2029	9		pirk	99.113	2029	9		pirk	99.36	2030	9		pirk	99.261	2030	10
pll	99.464	2052	0		pll	99.464	2052	0		pll	99.756	2052	0		pll	99.659	2053	0
POSH	99.415	3591	4		POSH	99.304	3592	5		POSH	99.75	3595	3		POSH	99.472	3597	7
Rel	99.341	3795	3		Rel	98.342	3799	9		Rel	99.816	3797	3		Rel	98.346	3808	23
SPE	98.574	1894	15		SPE	98.047	1895	19		SPE	98.683	1898	16		SPE	97.848	1905	20
-	-	-	-		-	-	-	-		sphe	90.146	1573	48
spz	99.193	5081	9		spz	99.115	5082	8		spz	99.626	5084	7		spz	99.313	5092	6
Stat92E	98.707	17018	49		Stat92E	98.385	17026	61		Stat92E	99.038	17046	52		Stat92E	98.664	17066	57
Tep4	99.006	7949	21		Tep4	99.27	7949	20		Tep4	99.522	7949	21		Tep4	99.472	7951	19
Toll-9	99.1	4887	20		Toll-9	98.977	4889	21		Toll-9	99.203	4896	17		Toll-9	99.162	4894	20
Ulp1	98.113	6093	20		Ulp1	98.298	940	2		Ulp1	98.162	6148	26		Ulp1	99.142	1749	0
wntD	99.913	1147	0		wntD	99.913	1147	0		wntD	100	1147	0		wntD	100	1147	0
